# Supplementary material for: Green Recovery of Rosmarinic Acid via Whey Soy Protein-Mediated Foam Fractionation: Molecular Mechanisms and Enhanced Antioxidant Activity
Source: Foods. 2026 Jul 16;15(14):2525. doi: 10.3390/foods15142525 (PMC13407702; doi:10.3390/foods15142525)
Supplement: Supplementary file 1 [file foods-15-02525-s001.zip]

Archive with 2 entries (1 files):
- foods-4384891-supplementary/
- foods-4384891-supplementary/foods-4384891-supplementary update 13.07.pdf
